# Supplementary material for: Study on Hydrolytic Degradation of Polyester and Polyamide in Basic Solutions at High Temperatures
Source: Polymers (Basel). 2025 Nov 21;17(23):3090. doi: 10.3390/polym17233090 (PMC12693914; doi:10.3390/polym17233090)
Supplement: Supplementary file 1 [file polymers-17-03090-s001.zip]

Archive with 1 entries (1 files):
- polymers-3989667-supplementary.pdf
